# Supplementary material for: PrEP implementation by local health departments in US cities and counties: Findings from a 2015 assessment of local health departments
Source: PLoS One. 2018 Jul 25;13(7):e0200338. doi: 10.1371/journal.pone.0200338 (PMC6059435; doi:10.1371/journal.pone.0200338)
Supplement: S1 Dataset — (CSV) [file pone.0200338.s003.csv]

id	c0state	region	c0govcat	c0popcat3	c0jurisdiction	s1q1	s1q2	s1q2a	s1q2b	s1q2c_a	s1q2c_b	s1q2c_c	s1q2c_d	s1q2c_e	s1q2d	s1q2e	s1q3_1a	s1q3_1b	s1q3_1c	s1q3_1d	s1q3_1e	s1q3_2a	s1q3_2b	s1q3_2c	s1q3_2d	s1q3_2e	s1q3_3a	s1q3_3b	s1q3_3c	s1q3_3d	s1q3_3e	s1q3_4a	s1q3_4b	s1q3_4c	s1q3_4d	s1q3_4e	s1q3_5a	s1q3_5b	s1q3_5c	s1q3_5d	s1q3_5e	s1q3_6a	s1q3_6b	s1q3_6c	s1q3_6d	s1q3_6e	s1q3_7a	s1q3_7b	s1q3_7c
Blue80	AL	South	state	2	county	2	0										1	0	0	0	0	0	1	1	0	0	0	1	0	0	0	1	0	0	0	0	1	1	0	0	0	1	0	0	0	0	1	1	0
Red169	AL	South	state	1	county	1	1	0	0	0	0	0	0	0	0	0	1	0	0	0	0	1	0	0	0	0	0	0	1	0	0	1	0	0	0	0	1	0	0	0	0	1	0	0	0	0	1	0	0
Yellow104	AL	South	state	1	county	2	1	1	0	1	1	0	1	1	1	1	1	0	0	0	0	1	0	0	0	0	0	0	1	0	0	1	0	0	0	0	1	0	0	0	0	1	0	0	0	0	1	0	0
Yellow103	AL	South	state	2	county	1	1	0	1	1	0	0	1	1	0	0	1	0	0	0	0	1	0	0	0	0	0	0	1	0	0	0	0	1	0	0	1	0	0	0	0	1	0	0	0	0	1	0	0
Red81	AL	South	state	2	county	2	1	0	1	0	0	0	0	0	0	1	1	0	0	0	0	1	0	0	0	0	0	0	1	0	0	1	0	0	0	0	1	0	0	0	0	1	0	0	0	0	1	0	0
Yellow249	AL	South	state	1	county	1	0										1	0	0	0	0	1	0	0	0	0	0	0	1	0	0	1	0	0	0	0	1	0	0	0	0	1	0	0	0	0	1	0	0
Blue200	AR	South	state	1	county	1	1	1	1	1	1	1	1	1	1	1	1	0	0	0	0	1	0	0	0	0	1	0	0	0	0	1	0	0	0	0	1	0	0	0	0	1	0	0	0	0	1	0	0
Blue223	AR	South	state	1	county	1	1	0	1	1	1	2	1	1	1	1	1	0	0	0	0	1	0	0	0	0	0	0	0	1	0	0	0	0	1	0	0	0	1	0	0	1	0	0	0	0	1	0	0
Green129	AR	South	state	1	county	1	1	0	0	0	0	0	0	0	0	0	1	0	0	0	0	1	0	0	0	0	1	0	0	0	0	1	0	0	0	0	0	0	0	1	0	1	0	0	0	0	1	0	0
Green17	AR	South	state	1	county	1	1	0	1	1	0	0	0	1	0	1	1	0	0	0	0	1	0	0	0	0	0	0	1	0	0	1	0	0	0	0	1	0	0	0	0	1	0	0	0	0	1	0	0
Red55	AR	South	state	1	county	1	1	0	1	1	0	1	1	1	0	1	1	0	0	0	0	1	0	0	0	0	0	0	1	0	0	0	0	1	0	0	0	0	1	0	0	1	0	0	0	0	1	0	0
Red157	AZ	West	local	2	county	1	0										1	0	0	0	0	1	0	0	0	0	0	0	1	0	0	1	0	0	0	0	1	0	0	0	0	1	0	0	0	0	1	0	0
Red192	AZ	West	local	3	county	1	1	0	1	1	0	0	0	1	0	1	1	0	0	0	0	1	0	0	0	0	0	0	1	0	0	1	0	0	0	0	1	0	0	0	0	1	0	0	0	0	1	0	0
Blue215	CA	West	local	2	county	1	1	1	1	1	1	0	1	1	0	1	1	0	0	0	0						0	0	1	0	0	1	0	0	0	0	0	0	1	0	0	1	0	0	0	0	1	0	0
Blue240	CA	West	local	3	county	1	1	0	1	1	0	0	0	1	1	1	1	1	1	0	0	0	1	0	0	0	0	1	1	0	0	1	0	0	0	0	1	0	0	0	0	1	0	0	0	0	1	1	0
Blue42	CA	West	local	3	county	3	1	1	1	1	1	1	1	1	1	0	1	1	1	0	0	1	1	1	0	0	1	0	1	0	0	1	0	0	0	0	1	0	0	0	0	1	1	1	0	0	1	1	1
Blue126	CA	West	local	3	county	1	0										1	0	1	0	0	1	0	1	0	0	0	0	1	0	0	1	0	0	0	0	1	0	1	0	0	1	0	1	0	0	0	0	1
Blue243	CA	West	local	2	county	2	1	0	1	0	0	0	0	0	0	1	1	0	0	0	0	1	0	0	0	0	0	0	1	0	0	1	0	1	0	0	1	0	1	0	0	1	0	1	0	0	1	0	1
Blue244	CA	West	local	2	county	1	0										1	0	1	0	0	1	0	1	0	0						1	0	1	0	0	0	0	1	0	0	1	0	1	0	0	0	0	1
Blue274	CA	West	local	3	county	1	1	0	1	1	0	0	0	1	0	1	1	0	1	0	0	1	1	1	0	0	1	0	1	0	0	1	0	0	0	0	1	0	0	0	0	1	0	1	0	0	1	0	1
Green189	CA	West	local	3	county	1	1	0	0	0	0	0	0	0	0	0	1	0	0	0	0	1	0	0	0	0	0	0	1	0	0	1	0	0	0	0	1	0	0	0	0	1	0	0	0	0	1	0	0
Green72	CA	West	local	2	county	2	0										1	1	1	0	0	0	1	1	0	0	0	1	1	0	0	1	1	1	0	0	1	1	1	0	0	1	0	1	0	0	0	0	1
Red144	CA	West	local	2	city	1	1	0	0	1	1	1	1	1	0	1	1	0	0	0	0	1	0	0	0	0	1	0	0	0	0	1	0	0	0	0	1	0	0	0	0	1	0	0	0	0	1	0	0
Red177	CA	West	local	3	county	1	0										1	1	0	0	0	1	1	0	0	0	0	1	0	0	0	1	1	0	0	0	1	1	0	0	0	0	0	1	0	0	0	0	1
Red199	CA	West	local	2	city	1	1	1	1	1	1	1	1	1	0	1	1	0	1	0	0	1	0	0	0	0	1	0	1	0	0	1	0	0	0	0	1	0	0	0	0	1	0	1	0	0	1	0	0
Red2	CA	West	local	3	county	1	1	0	1	1	1	0	0	1	0	1	1	1	1	0	0	0	1	0	0	0	0	1	1	0	0	1	0	0	0	0	1	1	1	0	0	1	1	1	0	0	1	1	0
Red33	CA	West	local	3	county	2	1	0	1	0	0	0	0	0	0	1	1	0	0	0	0	1	0	0	0	0	1	0	0	0	0	1	0	0	0	0	1	0	0	0	0	1	0	0	0	0	1	0	0
Yellow173	CA	West	local	1	county	2	0										1	0	0	0	0	1	0	0	0	0	0	0	1	0	0	0	0	1	0	0	1	0	0	0	0	0	0	1	0	0	1	0	0
Yellow7	CA	West	local	3	county	2	0										1	0	0	0	0	1	0	0	0	0	1	0	0	0	0	1	0	0	0	0	1	0	0	0	0	1	0	0	0	0	1	0	0
Yellow77	CA	West	local	3	county	1	1	0	1	1	1	0	0	1	0	1	1	0	0	0	0	0	1	0	0	0	1	0	0	0	0	1	0	0	0	0	1	0	0	0	0	1	0	0	0	0	1	0	0
Blue156	CO	West	local	1	county	1	0										1	0	0	0	0	1	0	0	0	0	0	0	1	0	0	0	0	1	0	0	0	0	1	0	0	1	0	0	0	0	1	0	0
Blue43	CO	West	local	2	county	2	1	0	1	1	2	0	1	1	0	1	1	0	0	0	0	1	0	0	0	0	0	0	1	0	0	0	0	1	0	0	0	0	1	0	0	1	0	0	0	0	1	0	0
Blue209	CO	West	local	2	county	2	1	0	1	0	0	0	0	0	0	1	1	0	0	0	0	0	0	1	0	0	0	0	1	0	0	0	0	1	0	0	0	0	1	0	0	0	0	1	0	0	0	0	1
Green22	CO	West	local	3	county	1	1	0	1	1	1	1	1	1	1	1	1	1	1	0	0	1	1	1	0	0	1	0	1	0	0	0	0	1	0	0	1	0	1	0	0	1	1	1	0	0	1	1	1
Green258	CO	West	local	3	multi-county			0	1	1	0	1	2	1	0	1	1	1	0	0	0	0	1	0	0	0	0	0	1	0	0	0	0	1	0	0	1	0	0	0	0	1	0	1	0	0	1	0	1
Red23	CO	West	local	3	county	2	1	0		0	0	0	0	1	0	1	1	0	0	0	0	1	0	0	0	0	0	0	1	0	0	0	0	1	0	0	0	0	1	0	0	1	0	0	0	0	1	0	0
Red78	CO	West	local	2	county	3	1	0	0	0	0	0	0	0	0	0	1	0	1	0	0	1	0	1	0	0	0	0	1	0	0	1	0	1	0	0	0	0	1	0	0	1	0	1	0	0	1	0	1
Red18	CT	Northeast	local	2	city	1	1	0	1	1	0	0	0	1	0	1	1	0	0	0	0	1	0	0	0	0	0	0	1	0	0	1	0	0	0	0	1	0	0	0	0	1	0	0	0	0	1	0	0
Blue222	CT	Northeast	local	2	city	3	0										0	0	1	0	0	0	0	1	0	0	0	0	0	0	1	0	0	0	0	1	0	0	1	0	0	0	0	1	0	0	0	0	1
Red277	CT	Northeast	local	2	city	2	1	0	1	2	2	2	1	1	0	1	1	1	1	0	0	1	1	1	0	0	0	1	1	0	0	0	1	0	0	0	1	1	1	0	0	1	1	1	0	0	1	1	1
Blue225	DC	South	state	3	city	1	1	0	1	1	0	0	0	1	0	1	1	1	1	0	0	1	1	1	0	0	0	1	1	0	0	1	0	0	0	0	1	1	1	0	0	1	1	1	0	0	1	1	1
Green106	FL	South	shared	1	county	1	1	0	0	1	0	0	0	1	0	0	1	0	0	0	0	1	0	0	0	0	0	0	1	0	0	0	0	0	1	0	0	0	0	1	0	1	0	0	0	0	1	0	0
Green169	FL	South	shared	1	county	1	1	0	1	1	1	0	0	1	0	1	1	0	0	0	0	1	0	0	0	0	1	0	0	0	0	1	0	0	0	0	1	0	0	0	0	1	0	0	0	0	1	0	0
Yellow74	FL	South	shared	2	county	2	1	0	0	0	0	0	1	1	0	1	1	0	0	0	0	1	0	0	0	0	1	0	0	0	0	1	0	0	0	0	1	0	0	0	0	1	0	0	0	0	1	0	0
Blue15	FL	South	shared	1	county	1	0										1	0	0	0	0	0	0	1	0	0	0	0	1	0	0	0	0	1	0	0	0	0	1	0	0	1	0	0	0	0	1	0	0
Blue260	FL	South	shared	1	county	1	1	0	1	0	0	0	1	1	0	1	1	0	0	0	0	1	0	0	0	0	0	1	0	0	0	0	1	0	0	0	0	1	0	0	0	1	0	0	0	0	1	0	0
Blue271	FL	South	shared	3	county	2	1	0	0	1	0	0	1	1	0	1	1	0	0	0	0	1	0	0	0	0	1	0	0	0	0	1	0	0	0	0	1	0	0	0	0	1	0	0	0	0	1	0	0
Green182	FL	South	shared	3	county	2	1	0	0	0	0	0	1	1	0	1	1	0	0	0	0	1	0	0	0	0	0	0	1	0	0	1	0	0	0	0	1	0	0	0	0	1	0	0	0	0	1	0	0
Green214	FL	South	shared	1	county	1	1	0	0	0	0	0	0	0	0	0	1	0	0	0	0	1	0	0	0	0	0	0	1	0	0	0	0	1	0	0	0	0	1	0	0	1	0	0	0	0	1	0	0
Green220	FL	South	shared	1	county	1	1	0	0	1	1	1	1	1	0	0	1	0	0	0	0	1	0	0	0	0	0	0	1	0	0	0	1	0	0	0	1	0	0	0	0	1	0	0	0	0	1	0	0
Green279	FL	South	shared	2	county	2	1	0	1	1	0	0	1	1	0	1	1	0	0	0	0	1	0	0	0	0	1	0	0	0	0	0	0	1	0	0	1	0	0	0	0	1	0	0	0	0	1	0	0
Red109	FL	South	shared	3	county	2	1	0	0	2	0	0	2	1	0	1	1	0	1	0	0	0	1	1	0	0	0	1	1	0	0	1	0	0	0	0	1	0	1	0	0	1	0	1	0	0	1	0	1
Red175	FL	South	shared	3	county	2	1	0	1	0	0	0	0	0	0	1	1	0	0	0	0	1	0	0	0	0	1	0	0	0	0	1	0	0	0	0	1	0	0	0	0	1	0	0	0	0	1	0	0
Red19	FL	South	shared	2	county	2	1	0	0	1	1	0	1	1	1	1	1	0	1	0	0	1	0	1	0	0	1	0	1	0	0	1	0	0	0	0	1	0	0	0	0	1	0	1	0	0	1	0	1
Yellow247	FL	South	shared	2	county	2	1	0	1	1	1	1	1	1	0	1	1	1	1	0	0	1	1	1	0	0	1	0	1	0	0	1	0	0	0	0	1	1	1	0	0	1	0	1	0	0	1	1	1
Yellow268	FL	South	shared	3	county	2	1	0	0	1	1	0	1	1	0	1	1	1	1	0	0	1	1	1	0	0	0	0	1	0	0	1	0	0	0	0	1	0	1	0	0	1	0	0	0	0	1	0	0
Red255	GA	South	shared	3	multi-county	2	1	0	0	0	0	0	0	0	0	0	1	0	0	0	0	1	0	0	0	0	1	0	0	0	0	1	0	0	0	0	1	0	0	0	0	1	0	0	0	0	1	0	0
Blue212	GA	South	shared	3	county	1	1	0	0	0	0	0	0	1	0	0	1	0	1	0	0	1	0	1	0	0	1	0	1	0	0	1	0	0	0	0	1	0	1	0	0	1	0	1	0	0	1	0	1
Blue255	GA	South	shared	3	multi-county	2	1	0	0	1	1	1	1	1	0	0	1	0	0	0	0	1	0	0	0	0	1	0	0	0	0	1	0	0	0	0	1	0	0	0	0	1	0	0	0	0	1	0	0
Red160	GA	South	shared	3	county	2	1	0	1	1	1	1	1	1	0	1	1	0	0	0	0	1	0	0	0	0	1	0	0	0	0	1	0	0	0	0	1	0	0	0	0	1	0	0	0	0	1	0	0
Red189	IA	Midwest	local	2	county	1	0										1	0	0	0	0	1	0	0	0	0	0	0	1	0	0	0	0	1	0	0	1	0	0	0	0	0	0	1	0	0	1	0	0
Green107	ID	West	local	2	multi-county	1	1	0	1	1	0	2	0	1	0	1	1	0	0	0	0	1	0	1	0	0	0	0	1	0	0	1	0	0	0	0	1	0	1	0	0	1	0	1	0	0	1	0	1
Yellow214	ID	West	local	2	multi-county	1	1	0	1	0	0	0	0	1	0	0	1	0	0	0	0	1	0	0	0	0	1	0	0	0	0	1	0	0	0	0	1	0	0	0	0	1	0	0	0	0	1	0	0
Red94	ID	West	local	2	multi-county	1	1	1	1	1	1	1	1	1	0	1	1	0	0	0	0	1	0	0	0	0	0	0	1	0	0	1	0	0	0	0	1	0	0	0	0	1	0	0	0	0	1	0	0
Blue120	IL	Midwest	local	2	county	1	1	0	0	0	0	0	1	1	0	0	1	0	0	0	0	0	0	1	0	0	0	0	1	0	0	0	0	1	0	0	0	0	1	0	0	1	0	0	0	0	1	0	0
Red136	IL	Midwest	local	3	county	1	1	0	1	1	1	1	1	1	0	1	1	0	0	0	0	1	0	0	0	0	1	0	0	0	0	1	0	0	0	0	1	0	0	0	0	1	0	0	0	0	1	0	0
Blue188	IL	Midwest	local	2	county	1	1	0	0	0	0	0	0	0	0	0	1	0	0	0	0	1	0	0	0	0	0	0	1	0	0	1	0	0	0	0	1	0	0	0	0	1	0	0	0	0	1	0	0
Blue19	IL	Midwest	local	1	county	3	1	0	0	0	0	0	0	1	0	0	0	0	0	1	0	0	0	0	1	0	0	0	0	1	0	0	0	0	1	0	0	0	0	1	0	1	0	0	0	0	1	0	0
Blue203	IL	Midwest	local	1	county	1	0										1	0	0	0	0	1	0	0	0	0	0	0	1	0	0	0	0	1	0	0	0	0	1	0	0	1	0	0	0	0	1	0	0
Green213	IL	Midwest	local	1	county	3	0										0	0	1	0	0	0	0	1	0	0	0	0	1	0	0	0	0	1	0	0	0	0	1	0	0	0	0	1	0	0	0	0	1
Red54	IL	Midwest	local	3	county	2	0										1	0	0	0	0	1	0	0	0	0	0	0	1	0	0	1	0	0	0	0	1	0	0	0	0	1	0	0	0	0	1	0	0
Yellow151	IL	Midwest	local	2	county	1	1	0	1	0	0	0	1	1	0	1	1	0	0	0	0	1	0	0	0	0	0	1	0	0	0	1	0	0	0	0	1	0	0	0	0	1	0	0	0	0	1	0	0
Yellow162	IL	Midwest	local	2	multi-county	3	1	0	1	1	0	0	1	1	0	1	1	0	0	0	0	0	1	0	0	0	0	0	1	0	0	0	0	1	0	0	0	0	1	0	0	1	0	0	0	0	1	0	0
Yellow224	IL	Midwest	local	2	county	3	0										0	1	1	0	0	0	1	0	0	0	0	1	0	0	0	0	1	0	0	0	0	1	0	0	0	1	0	0	0	0	1	0	0
Yellow94	IL	Midwest	local	1	county	1	0										1	0	0	0	0	0	0	0	1	0	0	0	0	1	0	0	0	0	1	0	1	0	0	0	0	1	0	0	0	0	1	0	0
Green1	IN	Midwest	local	2	county	1	1	0	1	1	0	0	1	1	0	1	1	0	0	0	0	1	0	0	0	0	0	0	1	0	0	1	0	0	0	0	1	0	0	0	0	1	0	0	0	0	1	0	0
Yellow205	IN	Midwest	local	2	county	1	0										1	0	0	0	0	1	0	0	0	0	0	1	0	0	0	0	1	0	0	0	1	0	0	0	0	0	0	1	0	0
Blue20	KS	Midwest	local	1	county	2	0										0	1	0	0	0	0	1	0	0	0	0	1	0	0	0	0	1	0	0	0	0	1	0	0	0	1	0	0	0	0	1	0	0
Red87	KS	Midwest	local	1	county	1	0										1	0	0	0	0	0	0	1	0	0	0	0	1	0	0	0	0	1	0	0	0	0	1	0	0	1	0	0	0	0	1	0	0
Yellow56	KS	Midwest	local	1	county	3	0										0	0	0	0	1	0	0	0	0	1	0	0	0	0	1	0	0	0	0	1	0	0	0	0	1	1	0	0	0	0	1	0	0
Blue179	KS	Midwest	local	1	county	1	1	0	0	1	0	0	0	1	0	1	0	1	0	0	0	1	0	0	0	0	0	0	0	1	0	0	0	0	1	0	0	0	0	1	0	1	0	0	0	0	1	0	0
Red185	KS	Midwest	local	1	county	3	0										1	0	1	0	0	0	0	0	1	0	0	0	0	1	0	0	0	0	1	0	0	0	0	1	0	1	0	1	0	0	1	0	0
Red80	KS	Midwest	local	3	county	1	1	0	1	0	0	0	0	1	0	1	1	0	0	0	0	1	0	0	0	0	0	0	1	0	0	1	0	0	0	0	0	0	1	0	0	1	0	0	0	0	1	0	0
Blue280	KY	South	shared	2	multi-county	1	1	0	1	1	0	0	1	1	0	1	1	0	0	0	0	1	0	0	0	0	0	0	1	0	0	1	0	0	0	0	1	0	0	0	0	1	0	0	0	0	1	0	0
Blue196	KY	South	shared	1	county	2	1	0	0	1	0	0	0	1	0	0	1	0	0	0	0	1	0	0	0	0	0	0	1	0	0	0	0	1	0	0	0	0	1	0	0	1	0	0	0	0	1	0	0
Green283	KY	South	shared	1	county	1	0										1	0	0	0	0	1	0	0	0	0	0	0	0	1	0	0	0	1	0	0	0	0	1	0	0	1	0	0	0	0	1	0	0
Red125	KY	South	shared	1	county	1	1	0	1	1	0	0	0	1	0	1	1	0	0	0	0	1	0	0	0	0	0	0	1	0	0	1	0	0	0	0	1	0	0	0	0	1	0	0	0	0	1	0	0
Red240	KY	South	shared	2	multi-county	2	1	0	0	0	0	0	0	0	0	0	1	0	1	0	0	1	0	1	0	0	0	0	0	1	0	0	0	0	0	1	0	0	0	0	1	1	0	1	0	0	1	0	1
Red253	KY	South	shared	2	multi-county	2	1	0	0	0	0	0	0	0	0	1	1	0	0	0	0	1	0	1	0	0	0	0	1	0	0	1	0	1	0	0	1	0	0	0	0	1	0	0	0	0	1	0	0
Yellow16	KY	South	shared	2	multi-county	3	1	0	1	1	1	0	1	1	0	1	1	0	1	0	0	1	0	0	0	0	0	0	1	0	0	1	0	0	0	0	1	0	0	0	0	1	0	0	0	0	1	0	0
Yellow39	KY	South	shared	1	county	1	0										1	0	0	0	0	1	0	0	0	0	0	0	1	0	0	0	0	1	0	0	1	0	0	0	0	1	0	0	0	0	1	0	0
Yellow91	KY	South	shared	3	county	2	1	0	0	0	0	0	0	1	0	0	1	0	0	0	0	1	0	0	0	0	0	0	1	0	0	0	0	1	0	0	0	0	1	0	0	1	0	1	0	0	1	0	1
Red223	MA	Northeast	local	1	city		0										0	0	1	0	0	0	0	1	0	0	0	0	1	0	0	0	0	1	0	0	0	0	1	0	0	0	0	1	0	0	0	0	1
Blue18	MA	Northeast	local	1	city	2	0										0	0	0	0	1	0	0	1	0	0	0	0	0	1	0	0	0	0	1	0	0	0	0	1	0	0	0	0	1	0	0	0	1
Blue37	MA	Northeast	local	3	city	1	0										0	0	1	0	0	0	0	1	0	0	0	0	1	0	0	0	0	1	0	0	0	0	1	0	0	0	0	1	0	0	0	0	1
Blue21	MD	South	shared	1	county	1	1	0	0	0	0	0	0	1	0	0	1	0	0	0	0	1	0	0	0	0	0	0	0	1	0	0	0	0	1	0	1	0	0	0	0	1	0	0	0	0	1	0	0
Red4	MD	South	shared	2	county	2	0										1	0	0	0	0	1	0	0	0	0	1	0	0	0	0	1	0	0	0	0	1	0	0	0	0	0	1	0	0	0	0	1	0
Blue1	MD	South	shared	3	county	1	1	0	1	1	1	1	1	1	1	1	1	1	1	0	0	1	1	1	0	0	1	0	1	0	0	1	0	0	0	0	1	0	1	0	0	1	0	1	0	0	1	0	0
Blue27	MD	South	shared	2	county	1	1	0	0	0	0	0	0	1	0	0	1	0	0	0	0	1	0	0	0	0	0	1	0	0	0	0	1	0	0	0	0	1	0	0	0	1	0	0	0	0	1	0	0
Blue41	MD	South	shared	2	county	2	1	0	1	1	0	1	1	1	0	0	1	0	0	0	0	1	0	0	0	0	0	0	1	0	0	1	0	0	0	0	1	0	0	0	0	1	0	0	0	0	1	0	0
Green167	MD	South	shared	2	county	1	1	0	0	0	0	0	0	0	0	1	1	0	1	0	0	1	0	0	0	0	1	0	1	0	0	1	0	0	0	0	1	0	0	0	0	1	0	1	0	0	1	0	1
Red103	MD	South	shared	3	county	1	0										1	0	0	0	0	1	0	0	0	0	0	0	1	0	0	1	0	0	0	0	1	0	0	0	0	0	1	0	0	0	1	0	0
Red85	MD	South	shared	2	county	2	1	0	1	1	0	1	1	1	0	1	1	0	0	0	0	1	0	0	0	0	0	1	0	0	0	1	0	0	0	0	1	0	0	0	0	1	0	0	0	0	1	0	0
Yellow126	MD	South	local	3	city	1	1	0	1						0	1	1	1	1	0	0	0	1	1	0	0	1	1	1	0	0	1	0	0	0	0	1	1	1	0	0	1	1	1	0	0	1	1	1
Yellow210	MD	South	shared	1	county	2	1	0	1	0	0	1	1	1	0	1	1	0	0	0	0	1	0	0	0	0	0	0	1	0	0	1	0	0	0	0	1	0	0	0	0	1	0	0	0	0	1	0	0
Red139	ME	Northeast	local	1	city	3	0										1	0	0	0	0	0	0	1	0	0	0	0	1	0	0	0	0	1	0	0	0	0	1	0	0	1	0	0	0	0	0	0	1
Blue10	MI	Midwest	local	2	county	2	1	0	0	2	2	2	2	2	0	1	0	0	1	0	0	0	0	1	0	0	0	0	1	0	0	0	0	1	0	0	0	0	1	0	0	1	0	0	0	0	1	0	0
Blue97	MI	Midwest	local	2	county	2	1	0	0	1	0	0	1	1	0	1	1	0	0	0	0	1	0	0	0	0	0	0	1	0	0	1	0	0	0	0	1	0	0	0	0	1	0	0	0	0	1	0	0
Yellow120	MI	Midwest	local	3	county	1	1	0	0	0	0	0	0	1	0	0	1	0	0	0	0	1	0	0	0	0	0	0	1	0	0	1	0	0	0	0	0	0	1	0	0	1	0	0	0	0	1	0	0
Yellow216	MI	Midwest	local	2	county	1	1	0	0	1	0	2	0	1	0	0	1	0	0	0	0	1	0	0	0	0	0	0	1	0	0	1	0	0	0	0	1	0	0	0	0	1	0	0	0	0	1	0	0
Yellow238	MI	Midwest	local	3	county	1	1	0	1	0	0	0	0	0	0	1	1	0	0	0	0	1	0	0	0	0	0	0	1	0	0	1	0	0	0	0	1	0	0	0	0	1	0	0	0	0	1	0	0
Red114	MN	Midwest	local	2	county	3	0										0	0	1	0	0	0	1	1	0	0	0	0	1	0	0	0	0	0	1	0	0	0	1	0	0	0	1	1	0	0	0	1	1
Yellow121	MN	Midwest	local	3	county	1	1	0	1	1	1	1	1	1	0	1	1	0	0	0	0	1	0	0	0	0	0	0	1	0	0	1	0	1	0	0	1	0	0	0	0	1	0	0	0	0	1	0	0
Red88	MO	Midwest	local	2	county	1	0										1	0	0	0	0	0	0	0	1	0	0	0	0	1	0	0	0	0	1	0	0	0	0	1	0	1	0	0	0	0	0	0	0
Blue252	MO	Midwest	local	1	county	1	0										1	0	0	0	0	1	0	0	0	0	1	0	0	0	0	1	0	0	0	0	0	0	1	0	0	1	0	0	0	0	1	0	0
Red242	MO	Midwest	local	2	county	1	1	1	0	1	1	0	1	1	1	0	1	0	0	0	0	1	0	0	0	0	0	0	1	0	0	0	0	1	0	0	0	0	1	0	0	1	0	0	0	0	1	0	0
Yellow266	MO	Midwest	local	3	county	1	1	0	1	1	1	1	1	1	1	1	1	0	0	0	0	1	0	0	0	0	1	0	1	0	0	1	0	1	0	0	1	0	1	0	0	1	0	0	0	0	1	0	0
Green73	MS	South	state	3	multi-county	2	1	0	1	2	2	2	2	2	0	1	1	0	0	0	0	1	0	0	0	0	1	0	0	0	0	1	0	0	0	0	1	0	0	0	0	1	0	0	0	0	1	0	0
Yellow86	MS	South	state	2	multi-county	1	0										1	0	0	0	0	0	0	1	0	0	0	0	1	0	0	0	0	1	0	0	0	0	1	0	0	1	0	0	0	0	1	0	0
Blue199	MT	West	local	1	county	1	1	0	0	0	0	0	0	0	0	1	1	0	0	0	0	0	0	1	0	0	0	0	1	0	0	1	0	0	0	0	0	0	0	1	0	1	0	0	0	0	1	0	0
Yellow279	MT	West	local	1	county	1	0										1	0	0	0	0	0	0	0	1	0	0	0	0	0	1	0	0	0	1	0	1	0	0	0	0	1	0	0	0	0	1	0	0
Green74	NC	South	local	1	county	1	1	0	0	1	2	2	1	1	0	0	1	0	0	0	0	1	0	0	0	0	0	0	1	0	0	0	0	1	0	0	0	0	1	0	0	1	0	0	0	0	1	0	0
Red163	NC	South	local	1	county	1	1	0	1	0	0	0	0	1	0	1	1	0	0	0	0	1	0	0	0	0	0	0	0	1	0	0	0	0	1	0	0	0	0	1	0	1	0	0	0	0	1	0	0
Red179	NC	South	local	3	county	2	1	0	1	1	1	1	1	1	0	1	1	0	0	0	0	1	0	0	0	0	1	0	0	0	0	1	0	0	0	0	1	0	0	0	0	1	0	0	0	0	1	0	0
Red90	NC	South	local	2	county	1	1	0	1	1	0	0	1	1	0	1	1	0	0	0	0	1	0	0	0	0	0	0	1	0	0	0	0	1	0	0	1	0	0	0	0	1	0	0	0	0	1	0	0
Red91	NC	South	local	1	county	1	0										1	0	0	0	0	1	0	0	0	0	0	0	0	1	0	1	0	0	0	0	1	0	0	0	0	1	0	0	0	0	1	0	0
Yellow81	NC	South	local	1	county	1	1	0	0	2	2	2	2	2	0	1	1	0	0	0	0	1	0	0	0	0	0	0	0	0	1	0	0	0	0	1	0	0	0	0	1	1	0	0	0	0	1	0	0
Blue31	NC	South	local	2	county	1	1	0	0	0	0	0	0	0	0	0	1	0	0	0	0	1	0	0	0	0	0	0	1	0	0	0	0	1	0	0	0	0	1	0	0	1	0	0	0	0	1	0	0
Green205	NC	South	local	2	county	1	1	0	0	1	0	0	0	0	0	1	1	0	0	0	0	1	0	0	0	0	0	0	1	0	0	0	0	1	0	0	1	0	0	0	0	1	0	0	0	0	1	0	0
Green59	NC	South	local	1	county	1	1	0	0	1	0	0	1	1	0	1	1	0	0	0	0	1	0	0	0	0	0	0	1	0	0	1	0	1	0	0	0	0	1	0	0	1	0	0	0	0	1	0	0
Green8	NC	South	local	2	county	1	1	0	1	0	0	0	0	1	0	1	1	0	0	0	0	1	0	0	0	0	1	0	0	0	0	1	0	0	0	0	1	0	0	0	0	1	0	0	0	0	1	0	0
Red167	NC	South	local	2	county	1	1	0	1	0	0	0	0	0	0	1	1	0	0	0	0	0	0	1	0	0	0	0	1	0	0	0	0	1	0	0	0	0	1	0	0	1	0	0	0	0	1	0	0
Red180	NC	South	local	2	county	1	1	0	0	0	0	0	0	1	0	0	1	0	1	0	0	0	0	1	0	0	0	0	1	0	0	0	0	1	0	0	0	0	1	0	0	1	0	1	0	0	1	0	1
Red204	NC	South	local	2	county	1	1	0	1	1	0	0	0	1	0	1	1	0	0	0	0	0	0	1	0	0	0	0	1	0	0	0	0	1	0	0	0	0	1	0	0	1	0	0	0	0	1	0	0
Yellow117	NC	South	local	2	county	1	1	0	0	0	0	0	0	0	0	1	1	0	0	0	0	1	0	0	0	0	0	0	1	0	0	0	0	1	0	0	0	0	1	0	0	1	0	0	0	0	1	0	0
Yellow14	NC	South	local	1	county	2	1	0	1	2	0	0	1	1	0	1	1	0	0	0	0	1	0	0	0	0	0	0	0	1	0	1	0	0	0	0	1	0	0	0	0	1	0	0	0	0	1	0	0
Yellow145	NC	South	local	2	county	2	1	0	0	0	0	0	0	0	0	1	1	0	0	0	0	1	0	0	0	0	0	0	1	0	0	0	0	1	0	0	0	0	1	0	0	1	0	0	0	0	1	0	0
Red256	ND	Midwest	local	1	county	2	1	0	0	0	0	0	0	0	0	1	1	0	0	0	0	1	0	0	0	0	0	0	1	0	0	0	0	0	0	1	1	0	0	0	0	1	0	0	0	0	1	0	0
Blue44	ND	Midwest	local	1	multi-county	1	0										1	0	0	0	0	1	0	0	0	0	0	0	1	0	0	1	0	1	0	0	1	0	0	0	0	1	0	0	0	0	1	0	0
Yellow147	ND	Midwest	local	1	multi-county	2	0										1	0	0	0	0	1	0	0	0	0	0	0	0	1	0	0	0	0	1	0	0	0	0	1	0	0	0	1	0	0	0	0	1
Red188	NH	Northeast	local	2	city	1	1	0	1	0	0	0	0	1	0	1	1	0	0	0	0	1	0	0	0	0	0	0	1	0	0	1	0	1	0	0	1	0	1	0	0	1	0	0	0	0	1	0	0
Blue241	NJ	Northeast	local	2	city	1	1	0	1	0	0	0	0	1	0	1	1	0	0	0	0	1	0	0	0	0	0	0	0	1	0	0	0	0	1	0	0	1	0	0	0	1	0	0	0	0	1	0	0
Red222	NJ	Northeast	local	1	city	3	0										0	1	0	0	0	0	1	0	0	0	0	1	0	0	0	0	1	0	0	0	0	1	0	0	0	0	1	0	0	0	0	1	0
Yellow229	NJ	Northeast	local	1	multi-city	3	0										0	1	0	0	0	0	1	0	0	0	0	1	0	0	0	0	1	0	0	0	0	1	0	0	0	0	1	0	0	0	1	0	0
Blue24	NJ	Northeast	local	1	city	2	0										0	0	0	1	0	0	1	0	0	0	0	0	0	1	0	0	1	0	0	0	0	1	0	0	0	0	1	0	0	0	0	1	0
Green277	NJ	Northeast	local	3	county	1	1	0	1	1	0	0	0	1	0	1	1	0	0	0	0	0	0	1	0	0	0	0	1	0	0	0	0	1	0	0	1	0	0	0	0	1	0	0	0	0	1	0	0
Green82	NJ	Northeast	local	2	county	3	0										0	0	1	0	0	0	0	1	0	0	0	0	1	0	0	0	0	1	0	0	0	0	1	0	0	0	0	1	0	0	0	0	1
Green97	NJ	Northeast	local	3	multi-city	1	1	0	1	1	0	0	1	1	0	1	1	1	0	0	0	1	0	1	0	0	0	0	1	0	0	1	0	1	0	0	1	0	1	0	0	1	0	1	0	0	1	0	1
Red14	NJ	Northeast	local	2	city	2	1	0	1	0	0	0	0	0	0	1	1	0	0	0	0	1	0	0	0	0	0	0	1	0	0	0	0	1	0	0	0	0	1	0	0	1	0	0	0	0	1	0	0
Red161	NJ	Northeast	local	2	multi-city	1	0										0	1	1	0	0	0	1	1	0	0	0	0	1	0	0	0	1	1	0	0	1	1	1	0	0	0	1	1	0	0	0	1	1
Red228	NJ	Northeast	local	2	multi-city	3	0										1	0	0	0	0	1	0	0	0	0	0	0	1	0	0	1	0	0	0	0	1	0	0	0	0	0	0	1	0	0	0	0	1
Red234	NJ	Northeast	local	2	multi-city	2	0										0	1	0	0	0	0	1	0	0	0	0	1	0	0	0	0	1	0	0	0	0	1	0	0	0	0	1	0	0	0	0	1	0
Red261	NJ	Northeast	local	1	city	1	0										0	1	0	0	0	0	1	0	0	0	0	0	1	0	0	0	0	1	0	0	0	0	1	0	0	0	1	0	0	0	0	1	0
Yellow152	NJ	Northeast	local	1	multi-city	3	0										0	1	0	0	0	0	1	0	0	0	0	1	0	0	0	0	1	0	0	0	0	1	0	0	0	0	1	0	0	0	0	1	0
Yellow161	NJ	Northeast	local	2	city	1	1	0	1	0	0	0	0	1	0	1	1	0	0	0	0	1	0	0	0	0	0	0	1	0	0	0	0	1	0	0	1	0	0	0	0	1	0	0	0	0	1	0	0
Yellow251	NJ	Northeast	local	2	city	1	1	0	1	2	0	0	0	0	0	1	1	0	0	0	0	1	0	0	0	0	0	0	0	1	0	0	1	0	0	0	0	1	0	0	0	1	0	0	0	0	1	0	0
Yellow31	NJ	Northeast	local	2	multi-city	2	0										0	0	0	1	0	0	0	0	1	0	0	0	0	1	0	0	0	0	1	0	0	0	0	1	0	0	0	0	1	0	0	0	0
Yellow42	NJ	Northeast	local	3	multi-city	2	1	0	0	0	0	2	1	1	1	1	1	0	0	0	0	1	0	0	0	0	1	0	0	0	0	1	0	0	0	0	1	0	0	0	0	1	0	0	0	0	1	0	0
Blue176	NM	South	state	2	multi-county		1	0	0	0	0	0	0	0	1	0	1	0	0	0	0	1	0	0	0	0	0	0	1	0	0	0	0	1	0	0	0	0	1	0	0	1	0	0	0	0	1	0	0
Green272	NV	West	local	2	county	1	1	0	1	0	0	0	0	1	0	1	1	0	0	0	0	1	0	0	0	0	0	0	1	0	0	1	0	0	0	0	1	0	0	0	0	1	0	0	0	0	1	0	0
Blue121	NY	Northeast	local	2	county	1	1	0	1	1	1	1	1	1	0	1	1	0	0	0	0	1	0	1	0	0	0	0	1	0	0	0	0	1	0	0	0	0	1	0	0	1	0	0	0	0	1	0	0
Blue158	NY	Northeast	local	2	county	2	1	0	1	1	0	0	0	1	0	1	1	0	0	0	0	1	0	0	0	0	0	1	0	0	0	0	0	1	0	0	0	0	1	0	0	1	0	0	0	0	1	0	0
Blue281	NY	Northeast	local	2	county	2	0										0	0	1	0	0	0	0	1	0	0	0	0	1	0	0	0	0	1	0	0	0	0	1	0	0	0	0	1	0	0	0	0	1
Blue81	NY	Northeast	local	2	county	1	1	0	1	1	0	0	0	1	0	1	1	0	0	0	0	1	0	0	0	0	0	0	1	0	0	1	0	0	0	0	1	0	1	0	0	1	0	1	0	0	1	0	1
Green168	NY	Northeast	local	2	county	1	0										1	0	0	0	0	1	0	0	0	0	0	0	1	0	0	0	0	1	0	0	0	0	1	0	0	0	1	0	0	0	0	1	0
Red6	NY	Northeast	local	2	county	1	1	0	1	0	0	0	0	0	0		1	0	0	0	0	0	0	0	0	1	0	0	1	0	0	0	0	1	0	0	1	0	0	0	0	0	0	1	0	0	0	0	1
Yellow213	NY	Northeast	local	3	county	1	1	0	1	1	0	0	1	1	0	1	1	0	0	0	0	1	0	0	0	0	0	0	1	0	0	1	0	0	0	0	1	0	0	0	0	1	0	0	0	0	1	0	0
Yellow57	NY	Northeast	local	2	county	1	0										0	1	0	0	0	0	1	0	0	0	0	0	1	0	0	0	0	1	0	0	0	0	1	0	0	0	1	0	0	0	0	1	0
Yellow73	NY	Northeast	local	2	county	1	1	0	1	1	0	0	0	1	0	1	1	0	0	0	0	1	0	0	0	0	0	0	1	0	0	0	0	1	0	0	0	0	1	0	0	1	0	0	0	0	1	0	0
Yellow80	NY	Northeast	local	3	city	2	1	0	1	1	0	0	0	1	1	1	1	1	1	0	0	1	1	1	0	0	0	1	1	0	0	1	0	0	0	0	1	1	1	0	0	1	1	1	0	0	1	1	1
Blue106	NY	Northeast	local	1	county	2	0										1	1	0	0	0	1	1	0	0	0	0	0	1	0	0	0	1	0	0	0	1	1	1	0	0	0	1	1	0	0	1	1	1
Blue119	NY	Northeast	local	1	county	1	0										1	0	1	0	0	0	0	1	0	0	0	0	1	0	0	0	0	1	0	0	0	0	1	0	0	0	1	0	0	0	0	1	0
Blue248	NY	Northeast	local	2	county	1	1	0	1	1	0	0	0	1	0	1	1	0	0	0	0	1	0	0	0	0	0	0	1	0	0	1	0	0	0	0	1	0	0	0	0	1	0	0	0	0	1	0	0
Blue258	NY	Northeast	local	2	county	2	1	0	1	2	0	0	1	1	0	1	1	0	1	0	0	1	0	1	0	0	0	0	1	0	0	0	0	1	0	0	1	0	1	0	0	1	0	1	0	0	1	0	1
Green124	NY	Northeast	local	2	county	2	1	0	1	1	0	0	0	1	0	1	1	0	0	0	0	1	0	0	0	0	0	0	1	0	0	1	0	0	0	0	1	0	0	0	0	1	0	0	0	0	1	0	0
Green125	NY	Northeast	local	1	county	2	0										0	1	0	0	0	0	1	0	0	0	0	1	0	0	0	0	1	0	0	0	0	1	0	0	0	0	1	0	0	0	0	1	0
Green141	NY	Northeast	local	2	county	1	1	0	0	1	0	0	1	1	0	1	1	0	0	0	0	1	0	0	0	0	0	0	1	0	0	0	0	1	0	0	0	0	1	0	0						1	0	0
Green203	NY	Northeast	local	3	county	2	0										1	1	0	0	0	1	1	0	0	0	1	1	0	0	0	1	0	0	0	0	1	1	0	0	0	1	1	0	0	0	1	1	0
Green241	NY	Northeast	local	3	county	1	1	0	1	1	0	0	1	1	0	1	1	0	0	0	0	1	0	0	0	0	0	0	1	0	0	1	0	0	0	0	1	0	0	0	0	1	0	0	0	0	1	0	0
Green255	NY	Northeast	local	2	county	1	1	0	1	0	0	0	0	1	0	1	1	0	0	0	0	0	0	1	0	0	0	0	1	0	0	0	0	1	0	0	0	0	1	0	0	1	0	0	0	0	1	0	0
Green48	NY	Northeast	local	1	county	3	0										1	0	1	0	0	1	0	0	0	0	0	0	0	1	0	0	0	1	0	0	0	0	1	0	0	0	1	1	0	0	1	0	0
Green51	NY	Northeast	local	2	county	1	1	0	1	1	0	0	0	0	0	1	1	0	0	0	0	1	0	0	0	0	0	0	1	0	0	0	0	1	0	0	1	0	0	0	0	1	0	0	0	0	1	0	0
Red162	NY	Northeast	local	2	county	1	0										1	0	0	0	0	1	0	0	0	0	0	0	1	0	0	0	0	1	0	0	1	0	0	0	0	0	1	0	0	0	1	0	0
Red225	NY	Northeast	local	3	county	1	1	0	1	1	1	1	1	1	0	1	1	0	0	0	0	1	1	1	0	0	0	1	1	0	0	1	0	0	0	0	1	0	0	0	0	1	0	0	0	0	1	0	0
Yellow179	NY	Northeast	local	2	county	1	1	0	1	1	0	0	1	1	0	1	1	0	1	0	0	1	0	1	0	0	1	0	1	0	0	1	0	0	0	0	1	0	1	0	0	1	0	1	0	0	1	0	1
Yellow199	NY	Northeast	local	1	county	1	0										1	0	0	0	0	1	0	0	0	0	0	0	0	1	0	0	0	0	1	0	1	0	0	0	0	1	0	0	0	0	1	0	0
Yellow223	NY	Northeast	local	1	county	1	0										0	1	0	0	0	0	1	0	0	0	0	1	0	0	0	0	1	0	0	0	0	1	0	0	0	0	1	0	0	0	0	1	0
Yellow71	NY	Northeast	local	2	county	2	0										1	0	1	0	0	1	0	1	0	0	0	0	1	0	0	0	0	1	0	0	0	0	1	0	0	0	1	1	0	0	1	1	1
Yellow83	NY	Northeast	local	2	county	1	1	0	1	1	0	0	1	1	0	1	1	0	0	0	0	1	0	0	0	0	0	0	1	0	0	0	0	1	0	0	1	0	0	0	0	1	0	0	0	0	1	0	0
Red21	OH	Midwest	local	2	county	1	0										0	0	1	0	0	0	0	1	0	0	0	0	1	0	0	0	0	1	0	0	0	0	1	0	0	0	0	1	0	0	0	0	1
Blue2	OH	Midwest	local	2	county	3	0										0	0	1	0	0	0	0	1	0	0	0	0	1	0	0	0	0	1	0	0	0	0	1	0	0	0	0	1	0	0	0	0	1
Blue211	OH	Midwest	local	3	city	1	1	0	1	1	0	1	1	1	0	1	1	1	1	0	0	0	1	1	0	0	0	1	1	0	0	1	0	0	0	0	1	1	0	0	0	1	1	1	0	0	1	1	1
Red174	OH	Midwest	local	1	county	3	0										1	0	0	0	0	0	1	0	0	0	0	1	0	0	0	0	1	0	0	0	0	1	0	0	0	0	1	0	0	0	0	1	0
Red39	OH	Midwest	local	2	county	1	1	0	0	0	0	0	0	1	0	1	1	0	0	0	0	1	0	0	0	0	0	0	1	0	0	1	0	0	0	0	1	0	0	0	0	1	0	0	0	0	1	0	0
Yellow243	OH	Midwest	local	1	county	1	1	0	1	1	0	0	0	1	0	1	1	0	0	0	0	1	0	0	0	0	0	0	1	0	0	0	0	1	0	0	0	0	1	0	0	1	0	0	0	0	1	0	0
Yellow45	OH	Midwest	local	1	city	3	1	0	1	0	0	0	0	0	0	0	0	1	0	0	0	0	1	0	0	0	0	0	1	0	0	0	0	1	0	0	0	0	1	0	0	1	0	0	0	0	1	0	0
Blue216	OK	South	local	3	county	3	1	0	1	0	0	0	0	1	0	1	1	0	1	0	0	0	0	1	0	0	0	0	1	0	0	0	0	1	0	0	0	0	1	0	0	1	0	1	0	0	1	0	1
Yellow228	OK	South	state	1	county	1	0										1	0	0	0	0	1	0	0	0	0	0	0	0	1	0	0	0	0	1	0	0	0	0	1	0	1	0	0	0	0	1	0	0
Blue130	OK	South	state	1	county	1	1	0	0	0	0	0	2	1	0	1	1	0	0	0	0	1	0	0	0	0	0	0	0	1	0	1	0	0	0	0	0	0	1	0	0	1	0	0	0	0	1	0	0
Blue170	OK	South	local	3	county	1	1	0	1	1	2	2	1	1	0	1	1	0	0	0	0	1	0	0	0	0	0	0	1	0	0	0	0	1	0	0	1	0	0	0	0	1	0	0	0	0	1	0	0
Green13	OK	South	state	1	county										0	0	1	0	0	0	0	1	0	0	0	0	0	0	1	0	0	0	0	1	0	0	0	0	1	0	0	1	0	0	0	0	1	0	0
Green35	OK	South	state	2	county	1	1	0	0	0	0	0	0	1	0	1	1	0	0	0	0	1	0	0	0	0	0	0	0	1	0	0	0	0	1	0	0	0	0	1	0	1	0	0	0	0	1	0	0
Red63	OK	South	state	1	county	1	1	0	0	1	1	1	1	1	0	0	1	0	0	0	0	1	0	0	0	0	1	0	0	0	0	1	0	0	0	0	1	0	0	0	0	1	0	0	0	0	1	0	0
Yellow134	OK	South	state	2	county	1	1	0	0	2	0	0	2	1	0	0	1	0	0	0	0	0	0	0	0	1	0	0	1	0	0	0	0	0	0	1	0	0	0	0	1	1	0	0	0	0	1	0	0
Yellow232	OK	South	state	2	county	1	1	0	1	0	0	0	0	0	1	1	1	0	0	0	0						0	0	0	1	0	1	0	0	0	0	1	0	0	0	0	1	0	0	0	0	1	0	0
Blue157	OR	West	local	1	county	1	1	0	1	1	0	1	1	1	0	1	1	0	0	0	0	1	0	0	0	0	0	0	1	0	0	0	0	1	0	0	1	0	0	0	0	1	0	0	0	0	1	0	0
Blue207	OR	West	local	1	county	2	0										0	1	0	0	0	0	0	0	1	0	0	1	0	0	0	0	1	0	0	0	0	1	0	0	0	0	1	0	0	0	0	1	0
Blue71	OR	West	local	3	county	1	1	0	0	0	0	0	0	1	0	0	1	1	1	0	0	1	1	0	0	0	1	0	1	0	0	1	0	0	0	0	1	1	0	0	0	1	1	1	0	0	1	1	0
Green15	OR	West	local	1	county	1	1	0	0	1	0	2	0	1	0	0	1	0	0	0	0	1	0	0	0	0	0	0	1	0	0	0	0	0	0	1	1	0	0	0	0	1	0	0	0	0	1	0	0
Green76	OR	West	local	2	county	3	1	0	0	0	0	0	0	0	0	0	1	0	0	0	0	1	0	0	0	0	0	0	0	1	0	0	0	0	1	0	0	0	0	1	0	1	0	0	0	0	1	0	0
Red106	OR	West	local	1	county	1	0										1	0	0	0	0	1	0	0	0	0	0	0	1	0	0	0	0	0	1	0	1	0	0	0	0	1	0	0	0	0	1	0	0
Red121	OR	West	local	2	county	1	1	0	1	1	2	2	0	1	0	1	1	0	1	0	0	1	0	1	0	0	0	0	1	0	0	0	1	1	0	0	0	0	0	0	1	1	0	1	0	0	1	0	1
Red191	OR	West	local	2	county	3	1	0	0	0		0	0	0	0	0	1	0	0	0	0	1	0	0	0	0						0	0	1	0	0	0	0	0	0	1	0	1	0	0	0	1	0	0
Red83	OR	West	local	1	county	2	1	0	0	0	0	0	1	1	0	0	1	0	0	0	0	1	0	0	0	0	0	0	0	1	0	0	0	0	1	0	0	1	0	0	0	1	0	0	0	0	1	0	0
Green11	PA	Northeast	local	3	county	1	1	0	0	0	0	0	0	1	0	0	1	0	0	0	0	1	0	0	0	0	0	0	1	0	0	1	0	0	0	0	1	0	0	0	0	1	0	0	0	0	1	0	0
Green117	PA	Northeast	local	2	city	1	1	0	1	1	0	0	0	1	1	1	1	0	0	0	0	0	0	1	0	0	0	0	1	0	0	0	0	1	0	0	1	0	0	0	0	1	0	0	0	0	1	0	0
Green198	PA	Northeast	local	3	county	2	1	1	1	1	1	2	2	2	1	1	1	1	1	0	0	1	1	1	0	0	1	1	1	0	0	1	0	0	0	0	1	1	1	0	0	1	1	0	0	0	1	1	0
Red50	PA	Northeast	state	3	multi-county	2	1	0	1	2	0	0	0	1	0	1	1	1	1	0	0	1	1	1	0	0	0	0	1	0	0	1	1	0	0	0	1	1	1	0	0	1	1	1	0	0	1	1	1
Yellow234	PA	Northeast	local	3	county	2	1	0	0	0	0	0	0	1	0	0	1	0	0	0	0	1	0	0	0	0	0	0	1	0	0	1	0	0	0	0	1	0	0	0	0	1	0	0	0	0	1	0	0
Red241	SC	South	state	3	multi-county										0	1	1	0	0	0	0	1	0	0	0	0	0	0	1	0	0	1	0	0	0	0	1	0	0	0	0	1	0	0	0	0	1	0	0
Yellow132	SC	South	state	3	multi-county	1	1	0	0	0	0	0	0	0	0	0	1	0	0	0	0	1	0	0	0	0	0	1	1	0	0	1	0	0	0	0	1	0	0	0	0	1	0	0	0	0	1	0	0
Blue141	TN	South	local	3	county	1	1	0	0	0	0	0	0	0	0	0	1	0	0	0	0	1	0	0	0	0	0	1	1	0	0	0	0	1	0	0	1	0	1	0	0	1	0	1	0	0	1	0	1
Blue142	TN	South	state	1	county	1	1	0	0	0	0	0	0	0	0	1	1	0	0	0	0	1	0	0	0	0	0	0	1	0	0	0	0	1	0	0	0	0	1	0	0	1	0	0	0	0	1	0	0
Blue169	TN	South	state	2	county	1	1	0	1	1	0	0	1	1	0	1	1	0	0	0	0	1	0	0	0	0	0	0	1	0	0	1	0	0	0	0	1	0	0	0	0	1	0	0	0	0	1	0	0
Blue180	TN	South	local	3	county	1	1	0	0	1	1	2	0	1	0	0	1	1	1	0	0	1	0	1	0	0	0	0	1	0	0	1	0	0	0	0	1	0	1	0	0	1	0	1	0	0	1	0	0
Green140	TN	South	state	1	county	1	1	0	1	1	0	2	1	1	0	1	1	0	0	0	0	1	0	0	0	0	1	0	0	0	0	1	0	0	0	0	1	0	0	0	0	1	0	0	0	0	1	0	0
Green244	TN	South	state	1	county	1	1	0	1	0	0	0	0	1	0	0	1	0	0	0	0	1	0	0	0	0	0	1	0	0	0	0	1	0	0	0	0	1	0	0	0	1	0	0	0	0	1	0	0
Green40	TN	South	state	1	county	1	1	0	1	1	0	0	1	1	0	1	1	0	0	0	0	1	0	0	0	0	1	0	0	0	0	1	0	0	0	0	1	0	0	0	0	1	0	0	0	0	1	0	0
Green41	TN	South	state	1	county	1	1	0	0	0	0	0	0	0	0	0	1	0	0	0	0	0	0	0	1	0	0	0	0	1	0	0	0	0	1	0	1	0	0	0	0	1	0	0	0	0	1	0	0
Red129	TN	South	state	1	county	1	1	0	1	1	0	0	1	1	0	1	1	0	0	0	0	1	0	0	0	0	1	0	0	0	0	1	0	0	0	0	1	0	0	0	0	1	0	0	0	0	1	0	0
Red176	TN	South	state	1	county	1	1	0	1	1	0	1	1	1	1	1	1	0	0	0	0	1	0	0	0	0	1	0	0	0	0	1	0	0	0	0	1	0	0	0	0	1	0	0	0	0	1	0	0
Red20	TN	South	state	1	county	1	1	0	0	0	0	0	0	1	0	0	1	0	0	0	0	1	0	0	0	0	0	0	1	0	0	0	0	1	0	0	1	0	0	0	0	1	0	0	0	0	1	0	0
Red212	TN	South	state	1	county	1	1	0	0	0	0	0	0	0	0	0	1	0	0	0	0	1	0	0	0	0	0	0	0	1	0	1	0	0	0	0	1	0	0	0	0	1	0	0	0	0	1	0	0
Red224	TN	South	state	2	county	1	1	0	1	1	1	1	1	1	0	1	1	0	0	0	0	1	0	1	0	0	0	0	1	0	0	1	0	0	0	0	1	0	1	0	0	1	0	1	0	0	1	0	1
Red82	TN	South	state	1	county	1	1	0	0	0	0	0	0	1	0	1	1	0	0	0	0	1	0	0	0	0	0	1	0	0	0	0	1	0	0	0	0	1	0	0	0	1	0	0	0	0	1	0	0
Red86	TN	South	state	1	county	1	1	0	0	0	0	0	1	1	0	1	1	0	0	0	0	1	0	0	0	0	0	1	0	0	0	0	1	0	0	0	1	0	0	0	0	1	0	0	0	0	1	0	0
Yellow18	TN	South	state	2	county	1	1	0	1	1	2	1	1	1	0	1	1	0	1	0	0	1	0	1	0	0	0	0	1	0	0	1	0	1	0	0	1	0	1	0	0	1	0	1	0	0	1	0	1
Yellow2	TN	South	state	1	county	1	1	0	0	0	0	0	0	1	0	1	1	0	0	0	0	1	0	0	0	0	0	1	0	0	0	1	0	0	0	0	1	0	0	0	0	1	0	0	0	0	1	0	0
Yellow265	TN	South	state	2	county	1	1	0	0	0	0		0	1	0	1	1	0	0	0	0	1	0	0	0	0	0	0	1	0	0	1	0	0	0	0	1	0	0	0	0	1	0	0	0	0	1	0	0
Yellow270	TN	South	state	1	county	1	0										1	0	0	0	0	0	0	1	0	0	0	0	1	0	0	1	0	1	0	0	1	0	1	0	0	1	0	0	0	0	1	0	0
Blue167	TX	South	local	3	county	2	1	0	1	1	1	0	0	0	0	0	1	0	0	0	0	1	0	0	0	0	0	0	1	0	0	1	0	0	0	0	1	0	0	0	0	1	0	0	0	0	1	0	0
Blue94	TX	South	local	1	county	1	1	0	0	2	2	2	2	2	0	0	1	0	0	0	0	0	0	0	1	0	0	0	0	1	0	0	0	0	1	0	0	0	0	1	0	1	0	0	0	0	1	0	0
Green177	TX	South	local	3	county	3	1	0	1	0	0	0	1	1	0	1	1	0	0	0	0	1	0	0	0	0	0	0	1	0	0	1	0	0	0	0	1	0	0	0	0	1	0	0	0	0	1	0	0
Green270	TX	South	local	3	county	1	0										1	0	0	0	0	0	0	1	0	0	0	0	1	0	0	0	0	1	0	0	0	0	1	0	0	1	0	0	0	0	0	0	1
Green39	TX	South	local	2	county	3	1	0	0	0	0	0	0	0	0	0	1	0	0	0	0	0	0	1	0	0	0	0	1	0	0	0	0	1	0	0	0	0	1	0	0	1	0	0	0	0	1	0	0
Green66	TX	South	local	3	city	1	1	0	0	0	0	0	0	0	1	1	1	1	1	0	0	1	1	1	0	0	0	0	1	0	0	1	0	0	0	0	1	0	1	0	0	1	1	1	0	0	1	0	1
Green78	TX	South	local	3	county	3	1	0	1	0	0	0	0	1	0	1	1	0	1	0	0	1	0	1	0	0	0	0	1	0	0	0	0	1	0	0	1	0	1	0	0	1	0	1	0	0	1	0	1
Red131	TX	South	local	2	county	1	1	0	0	0	0	0	0	1	0	0	1	0	0	0	0	0	0	1	0	0	0	0	1	0	0	0	0	1	0	0	0	0	1	0	0	1	0	0	0	0	1	0	0
Red148	TX	South	local	3	county	2	1	0	0	0	0	0	0	1	0	0	1	0	0	0	0	1	0	0	0	0	1	0	0	0	0	0	0	1	0	0	1	0	0	0	0	1	0	0	0	0	1	0	0
Red3	TX	South	local	1	county	1	1	0	0	0	0	0	0	0	0	0	1	0	0	0	0	1	0	0	0	0	0	0	0	1	0	0	0	0	1	0	1	0	0	0	0	0	0	1	0	0	1	0	0
Red61	TX	South	local	2	county	1	1	1	1	1	1	1	1	1	1	0	1	0	0	0	0	1	0	0	0	0	0	1	0	0	0	0	1	0	0	0	0	1	0	0	0	1	0	0	0	0	1	0	0
Yellow259	TX	South	local	3	county	2	1	0	1	1	0	0	1	1	0	1	1	0	0	0	0	1	0	0	0	0	0	0	1	0	0	0	0	1	0	0	1	0	1	0	0	1	0	0	0	0	1	0	0
Blue224	UT	West	local	3	county	1	1	0	1	1	0	0	0	1	0	1	1	0	0	0	0	1	0	0	0	0	0	0	1	0	0	1	0	0	0	0	0	0	1	0	0	1	0	0	0	0	1	0	0
Green37	UT	West	local	1	county	1	1	0	1	1	0	1	1	1	0	1	1	0	0	0	0	1	0	0	0	0	0	0	1	0	0	1	0	0	0	0	1	0	0	0	0	1	0	0	0	0	1	0	0
Red84	UT	West	local	3	county	1	1	0	0	1	1	0	1	1	1	1	1	0	0	0	0	1	0	0	0	0	0	0	1	0	0	1	0	0	0	0	1	0	0	0	0	1	0	0	0	0	1	0	0
Blue128	VA	South	state	2	city-county	1	1	0	0	0	0	0	0	1	0	1	1	0	0	0	0	1	1	0	0	0	0	0	1	0	0	1	0	0	0	0	1	1	0	0	0	1	0	0	0	0	1	0	0
Blue155	VA	South	state	2	multi-county	1	1	0	0	0	0	0	0	1	0	1	1	0	0	0	0	1	0	0	0	0	0	0	1	0	0	0	0	1	0	0	0	0	1	0	0	1	0	0	0	0	1	0	0
Green147	VA	South	local	3	city-county	3	1	0	1	1	0	0	0	1	0	1	1	0	1	0	0	1	0	1	0	0	0	1	0	0	0	1	0	0	0	0	1	0	0	0	0	1	0	0	0	0	1	0	0
Yellow189	VT	Northeast	state	1	multi-city	1	0										1	0	1	0	0	1	0	1	0	0	0	1	0	0	0	1	0	0	0	0	1	0	0	0	0	0	1	0	0	0	1	0	0
Yellow227	VT	Northeast	state	1	multi-city	1	0										1	0	1	0	0	1	0	1	0	0	0	0	1	0	0	1	0	1	0	0	1	0	1	0	0	0	0	1	0	0	1	0	1
Yellow89	VT	Northeast	state	1	multi-city	1	0										1	1	0	0	0	1	1	0	0	0	0	0	1	0	0	1	1	0	0	0	1	1	1	0	0	0	0	1	0	0	1	1	0
Blue164	WA	West	local	2	multi-county	2	0										1	0	1	0	0	1	0	1	0	0	0	0	1	0	0	1	0	0	0	0	1	0	1	0	0	0	0	1	0	0	1	0	1
Blue234	WA	West	local	2	county	1	0										1	0	0	0	0	1	0	0	0	0	0	0	0	1	0	1	0	0	0	0	0	1	0	0	0	0	0	1	0	0	1	0	0
Green121	WA	West	local	3	county	1	0										1	0	1	0	0	0	0	1	0	0	0	0	1	0	0	1	0	0	0	0	1	0	1	0	0	1	0	1	0	0	1	0	1
Green128	WA	West	local	2	county	1	1	0	1	1	0	0	1	1	0	1	1	0	1	0	0	1	0	1	0	0	0	0	1	0	0	1	0	1	0	0	1	0	1	0	0	1	0	1	0	0	1	0	1
Green99	WA	West	local	2	county	1	0										0	0	1	0	0	1	0	0	0	0	0	0	1	0	0	1	0	0	0	0	1	0	0	0	0	0	0	1	0	0	1	0	0
Red13	WA	West	local	1	county	1	0										1	0	0	0	0	0	1	0	0	0	0	1	0	0	0	0	1	0	0	0	0	1	0	0	0	0	0	1	0	0	1	0	0
Red201	WA	West	local	2	county	1	1	0	1	0	0	1	1	1	0	1	1	0	0	0	0	1	0	0	0	0	0	1	0	0	0	1	0	0	0	0	1	0	0	0	0	1	0	0	0	0	1	0	0
Red22	WA	West	local	2	county	1	0										1	0	1	0	0	1	0	1	0	0	0	0	1	0	0	1	0	0	0	0	1	0	1	0	0	1	0	1	0	0	1	0	0
Yellow178	WA	West	local	2	county	1	1	0	0	0	0	0	0	1	0	1	1	0	1	0	0	0	0	1	0	0	0	0	1	0	0	0	0	1	0	0	0	0	1	0	0	1	0	1	0	0	1	0	1
Yellow180	WA	West	local	1	county	3	1	0	1	1	0	0	1	1	0	1	0	0	1	0	0	1	0	1	0	0	0	0	1	0	0	0	0	1	0	0	0	0	1	0	0	1	0	1	0	0	1	0	1
Yellow565	WA	West	local	2	county	1	1	0	1	1	0	1	1	1	0	1	1	0	1	0	0	1	0	1	0	0	0	0	1	0	0	1	0	0	0	0	1	0	1	0	0	1	0	1	0	0	1	0	1
Blue178	WI	Midwest	local	3	city	1	1	0	1	1	0	2	1	1	0	1	1	0	0	0	0	1	0	0	0	0	0	0	1	0	0	1	0	0	0	0	1	0	0	0	0	1	0	0	0	0	1	0	0
Blue256	WI	Midwest	local	1	county	3	0										0	0	1	0	0	1	0	1	0	0	0	0	1	0	0	0	0	1	0	0	1	0	1	0	0	0	0	1	0	0	1	0	0
Red245	WI	Midwest	local	2	county	1	0										1	0	0	0	0	0	1	0	0	0	0	1	0	0	0	0	1	0	0	0	0	1	0	0	0	0	0	1	0	0	1	0	0
Red31	WI	Midwest	local	1	county	2	0										0	0	1	0	0	0	0	1	0	0	0	0	1	0	0	0	0	1	0	0	0	0	1	0	0	0	0	1	0	0	0	0	1
Blue171	WV	South	local	2	county	3	1	0	0	0	0	0	0	0	0	1	1	0	0	0	0	0	0	1	0	0	0	0	1	0	0	0	0	1	0	0	1	0	0	0	0	1	0	0	0	0	1	0	0
Green206	WV	South	local	1	county	1	1	0	1	1	1	0	1	1	0	1	1	0	0	0	0	1	0	0	0	0	0	0	0	1	0	1	0	0	0	0	1	0	0	0	0	1	0	0	0	0	1	0	0
Red127	WV	South	local	1	county	1	1	0	0	0	0	0	0	1	0		1	0	0	0	0	1	0	0	0	0	0	0	1	0	0	0	0	1	0	0	0	0	1	0	0	1	0	0	0	0	1	0	0
Green250	WY	West	local	1	county	1	1	0	1	0	0	0	0	1	0	1	1	0	0	0	0	1	0	0	0	0	0	0	1	0	0	0	0	1	0	0	1	0	0	0	0	1	0	0	0	0	1	0	0
Red171	WY	West	shared	1	county	1	1	0	0	0	0	0	1	1	0	1	1	0	0	0	0	1	0	0	0	0	1	0	0	0	0	1	0	0	0	0	1	0	0	0	0	1	0	0	0	0	1	0	0
Red252	WY	West	shared	1	county	1	1	0	0	0	0	0	1	1	0	0	1	0	0	0	0	1	0	0	0	0	0	0	0	1	0	0	0	0	0	1	0	0	0	1	0	1	0	0	0	0	1	0	0
Yellow167	WY	West	shared	2	county	1	1	0	0	0	0	0	0	0	0	0	1	0	0	0	0	0	0	1	0	0	0	0	1	0	0	0	0	1	0	0	0	0	0	1	0	1	0	0	0	0	1	0	0
Yellow85	WY	West	shared	1	county	1	1	0	0	0	0	0	0	1	0	1	1	0	0	0	0	1	0	0	0	0	0	0	1	0	0	0	0	0	0	1	1	0	0	0	0	1	0	0	0	0	1	0	0
[truncated: 327 more columns]
